# Supplementary material for: Absolute Antioxidant Activity of Five Phenol-Rich Essential Oils
Source: Molecules. 2021 Aug 29;26(17):5237. doi: 10.3390/molecules26175237 (PMC8434318; doi:10.3390/molecules26175237)
Supplement: Supplementary file 1 [file molecules-26-05237-s001.zip]

Archive with 1 entries (1 files):
- molecules-1352512-supplementary.pdf
